# Supplementary material for: Glucose-Assisted Synthesis of Porous, Urchin-like Co3O4 Hierarchical Structures for Low-Concentration Hydrogen Sensing Materials
Source: Materials (Basel). 2024 Mar 16;17(6):1364. doi: 10.3390/ma17061364 (PMC10972426; doi:10.3390/ma17061364)
Supplement: Supplementary file 1 [file materials-17-01364-s001.zip]

Archive with 1 entries (1 files):
- materials-2893740-supplementary.pdf
